# Supplementary material for: Continuous and Unconstrained Tremor Monitoring in Parkinson's Disease Using Supervised Machine Learning and Wearable Sensors
Source: Parkinsons Dis. 2024 May 20;2024:5787563. doi: 10.1155/2024/5787563 (PMC11129907; doi:10.1155/2024/5787563)
Supplement: Supplementary Materials — Table 1: time series computed during preprocessing step. Table 2: best performing features. ∗Mutual-Information score, one for each channel. ∗∗Some features can perform well in some channels and poorly in others. Here, only the best-performing channels are displayed (ordered accordingly). Table 3: worst performing features. ∗Mutual-Information score, one for each channel. ∗∗Some features can perform well in some channels and poorly in others. Here, only the best-performing channels are displayed (ordered accordingly). Table 4: list of comprehensive features. ∗nAR stands for normalised autocorrelation. Table 5: list of reduced features. Table 6: selected features, ranked by MI-Score. [file 5787563.f1.zip]

Archive with 7 entries (7 files):
- STab1.pdf
- STab2.pdf
- STab3.pdf
- STab4.pdf
- STab5.pdf
- STab6.pdf
- Supp Table Legends.docx
